# Supplementary material for: Soil and Rhizosphere Associated Fungi in Gray Mangroves (Avicennia marina) from the Red Sea — A Metagenomic Approach
Source: Genomics Proteomics Bioinformatics. 2015 Nov 5;13(5):310–20. doi: 10.1016/j.gpb.2015.07.002 (PMC4678792; doi:10.1016/j.gpb.2015.07.002)
Supplement: Supplementary Table S2 — Fungal species found in the different samples [file mmc2.xlsx]

## Sheet: Sheet1
Table S2 Fungal species found in the different samples
CS 01		CS 02		RSMgr 01		RSMgr 02		RSMgr 03		RSMgr 04
Genus	No. of reads	Genus	No. of reads	Genus	No. of reads	Genus	No. of reads	Genus	No. of reads	Genus	No. of reads
Aspergillus fumigatus	86	Agaricus bisporus	1	Ajellomyces capsulatus	13	Agaricus bisporus	2	Acarospora schleicheri	1	Agaricus bisporus	1
Aspergillus niger	3	Alternaria alternata	1	Ajellomyces dermatitidis	9	Ajellomyces capsulatus	4	Agaricus bisporus	2	Ajellomyces capsulatus	25
Botryotinia fuckeliana	1	Aspergillus fumigatus	55	Allomyces arbuscula	1	Allomyces macrogynus	3	Ajellomyces capsulatus	21	Alternaria alternata	1
Candida albicans	2	Aspergillus oryzae	20	Alternaria petroselini	1	Alternaria brassicicola	1	Amanita muscaria	1	Arthrobotrys musiformis	1
Candida glabrata	20	Aspergillus sydowii	1	Alternaria selini	1	Aspergillus flavus	53	Arthrobotrys musiformis	2	Aspergillus carbonarius	1
Cercospora nicotianae	1	Cryptococcus neoformans	38	Arthroderma benhamiae	9	Aspergillus fumigatus	117	Arthroderma benhamiae	2	Aspergillus clavatus	37
Chaetomium globosum	34	Kluyveromyces lactis	24	Arthroderma gypseum	8	Aspergillus oryzae	52	Aspergillus flavus	38	Aspergillus flavus	56
Coccidioides posadasii	1	Malassezia globosa	18	Arthroderma otae	10	Botryotinia fuckeliana	49	Aspergillus fumigatus	85	Aspergillus fumigatus	128
Cryptococcus neoformans	1	Piromyces sp. E2	1	Aspergillus awamori	1	Candida albicans	30	Aspergillus niger	51	Aspergillus niger	6
Emericella nidulans	1	Podospora anserina	26	Aspergillus clavatus	21	Candida dubliniensis	15	Aspergillus oryzae	43	Aspergillus oryzae	50
Kluyveromyces lactis	18	Saccharomyces cerevisiae	8	Aspergillus flavus	37	Candida glabrata	42	Aspergillus terreus	29	Aspergillus sydowii	1
Neosartorya fischeri	33	Schizosaccharomyces pombe	44	Aspergillus fumigatus	68	Candida tropicalis	3	Astrothelium cinnamomeum	1	Astrothelium cinnamomeum	1
Penicillium canescens	2			Aspergillus niger	46	Ceratocystis resinifera	1	Blastocladiella emersonii	5	Blastobotrys adeninivorans	2
Phaeosphaeria nodorum	43			Aspergillus oryzae	30	Cercospora nicotianae	2	Candida glabrata	39	Blastocladiella emersonii	1
Pneumocystis carinii	1			Aspergillus terreus	23	Chaetomium globosum	28	Candida parapsilosis	1	Botryotinia squamosa	1
Postia placenta	16			Bionectria ochroleuca	1	Coccidioides immitis	38	Candida tropicalis	26	Candida albicans	29
Saccharomyces cerevisiae	9			Blastocladiella emersonii	2	Coprinopsis cinerea	56	Chaetomium globosum	37	Candida glabrata	48
Schizosaccharomyces pombe	47			Botryotinia fuckeliana	32	Cryphonectria parasitica	1	Chytriomyces hyalinus	1	Candida maltosa	2
Ustilago maydis	51			Candida albicans	14	Cryptococcus neoformans	67	Clavaria inaequalis	1	Candida tropicalis	28
				Candida glabrata	25	Debaryomyces hansenii	40	Coccidioides immitis	23	Coccidioides immitis	35
				Candida maltosa	2	Emericella nidulans	61	Coccidioides posadasii	19	Coccidioides posadasii	17
				Candida tropicalis	18	Epidermophyton floccosum	1	Coprinopsis cinerea	50	Coprinellus disseminatus	1
				Cercospora nicotianae	2	Eremothecium gossypii	54	Cryptococcus gattii	14	Coprinopsis cinerea	66
				Chaetomium cupreum	1	Gibberella zeae	110	Cryptococcus neoformans	69	Cryptococcus neoformans	100
				Chaetomium globosum	27	Kluyveromyces lactis	40	Curvularia inaequalis	1	Dactylellina haptotyla	1
				Clavispora lusitaniae	13	Laccaria bicolor	46	Debaryomyces hansenii	58	Debaryomyces hansenii	67
				Coccidioides immitis	24	Lachancea thermotolerans	20	Eremothecium gossypii	47	Eremothecium gossypii	59
				Coccidioides posadasii	14	Magnaporthe oryzae	86	Fusarium culmorum	1	Filobasidiella depauperata	1
				Cochliobolus heterostrophus	1	Malassezia globosa	19	Gibberella zeae	97	Fusarium culmorum	1
				Coelomomyces stegomyiae	1	Meyerozyma guilliermondii	28	Hebeloma cylindrosporum	1	Gibberella zeae	138
				Coprinopsis cinerea	23	Moniliophthora perniciosa	26	Kluyveromyces lactis	36	Hortaea werneckii	1
				Cordyceps nipponica	1	Naumovozyma castellii	2	Komagataella pastoris	24	Hyaloraphidium curvatum	1
				Cryptococcus neoformans	59	Nectria haematococca	53	Lachancea thermotolerans	17	Hysteropatella elliptica	1
				Debaryomyces hansenii	26	Neocallimastix frontalis	3	Malassezia globosa	33	Kallichroma tethys	1
				Emericella nidulans	33	Neosartorya fischeri	32	Metarhizium anisopliae	36	Kluyveromyces lactis	43
				Eremothecium gossypii	37	Neurospora crassa	121	Meyerozyma guilliermondii	42	Komagataella pastoris	28
				Funneliformis mosseae	2	Ogataea parapolymorpha	15	Moniliophthora perniciosa	13	Laccaria bicolor	60
				Fusarium sporotrichioides	1	Paracoccidioides brasiliensis	6	Nectria haematococca	43	Lacrymaria velutina	1
				Gibberella zeae	102	Paxillus involutus	1	Neocallimastix frontalis	2	Malassezia globosa	33
				Glomerella graminicola	18	Penicillium chrysogenum	32	Neocallimastix patriciarum	1	Neurospora crassa	110
				Grosmannia clavigera	15	Penicillium marneffei	41	Neurospora crassa	104	Ogataea parapolymorpha	26
				Grosmannia galeiformis	1	Phaeosphaeria nodorum	54	Ogataea parapolymorpha	16	Penicillium chrysogenum	62
				Grosmannia radiaticola	1	Pichia kudriavzevii	1	Orpinomyces sp. PC-2	1	Penicillium marneffei	38
				Kallichroma tethys	1	Podospora anserina	52	Penicillium chrysogenum	48	Phaeosphaeria nodorum	53
				Kluyveromyces lactis	35	Pyrenophora tritici-repentis	33	Penicillium marneffei	33	Phanerochaete chrysosporium	1
				Komagataella pastoris	16	Rhizophagus intraradices	3	Penicillium sp. LYG 0704	1	Piromyces sp. E2	2
				Laccaria bicolor	36	Saccharomyces cerevisiae	85	Phaeosphaeria nodorum	48	Pneumocystis carinii	3
				Lachancea thermotolerans	10	Scheffersomyces stipitis	41	Piromyces sp. E2	2	Protopannaria pezizoides	1
				Leptosphaeria maculans	19	Schizosaccharomyces pombe	82	Pisolithus tinctorius	1	Rhizophydium littoreum	1
				Magnaporthe grisea	3	Sordaria macrospora	35	Pleurotus ostreatus	2	Rhizophydium patellarium	1
				Magnaporthe oryzae	46	Talaromyces stipitatus	44	Pleurotus pulmonarius	1	Saccharomyces cerevisiae	98
				Malassezia globosa	15	Trichosporon cutaneum	1	Pneumocystis carinii	5	Scheffersomyces stipitis	48
				Mallocybe dulcamara	1	Tuber borchii	2	Rhizophagus intraradices	1	Schizophyllum commune	59
				Metarhizium anisopliae	13	Tuber melanosporum	21	Saccharomyces cerevisiae	88	Schizosaccharomyces japonicus	22
				Meyerozyma guilliermondii	15	Ustilago maydis	84	Saturnispora zaruensis	1	Schizosaccharomyces pombe	106
				Moniliophthora perniciosa	11	Vanderwaltozyma polyspora	20	Scheffersomyces stipitis	48	Sordaria macrospora	42
				Nectria haematococca	30	Yarrowia lipolytica	72	Schizosaccharomyces japonicus	26	Talaromyces stipitatus	47
				Neosartorya fischeri	22	Zygosaccharomyces rouxii	16	Schizosaccharomyces pombe	92	Tuber borchii	2
				Neurospora crassa	69			Sclerotinia sclerotiorum	40	Ustilago maydis	91
				Ogataea parapolymorpha	6			Sebacina incrustans	1	Vanderwaltozyma polyspora	24
				Paracoccidioides brasiliensis	7			Sordaria macrospora	32	Volvariella volvacea	1
				Penicillium chrysogenum	27			Talaromyces stipitatus	47	Yarrowia lipolytica	75
				Penicillium marneffei	24			Trichophyton equinum	1	Zygosaccharomyces rouxii	33
				Phaeosphaeria nodorum	35			Trichophyton rubrum	2
				Phanerochaete chrysosporium	1			Trichophyton verrucosum	16
				Pisolithus tinctorius	1			Ustilago maydis	70
				Podospora anserina	42			Verticillium albo-atrum	24
				Postia placenta	12			Wickerhamiella domercqiae	1
				Puccinia graminis	11			Yarrowia lipolytica	63
				Pyrenophora teres	7
				Pyrenophora tritici-repentis	28
				Rhizophagus intraradices	2
				Rhizophlyctis rosea	1
				Saccharomyces cerevisiae	54
				Scheffersomyces stipitis	36
				Schizophyllum commune	34
				Schizosaccharomyces japonicus	16
				Schizosaccharomyces pombe	65
				Schwanniomyces polymorphus	1
				Sclerotinia sclerotiorum	29
				Solorina crocea	1
				Sordaria macrospora	8
				Talaromyces stipitatus	35
				Tolypocladium inflatum	1
				Tuber melanosporum	17
				Uncinocarpus reesii	13
				Ustilago maydis	58
				Vanderwaltozyma polyspora	13
				Verticillium albo-atrum	13
				Yarrowia lipolytica	45
				Zygosaccharomyces rouxii	12
Note: Bulk soil and rhizosphere are indicated as CS and RSMgr, repectively.
